# Supplementary material for: Corvisyringophilus, a New Genus in the Family Syringophilidae (Acariformes: Prostigmata) and Its Phylogenetic Position among Primitive Genera
Source: Animals (Basel). 2024 Sep 26;14(19):2790. doi: 10.3390/ani14192790 (PMC11475128; doi:10.3390/ani14192790)
Supplement: Supplementary file 1 [file animals-14-02790-s001.zip]

Archive with 1 entries (1 files):
- animals-3219446-supplementary.pdf
